# Supplementary material for: Nutritional Biomarkers for the Prediction of Response to Anti-TNF-α Therapy in Crohn’s Disease: New Tools for New Approaches
Source: Nutrients. 2024 Jan 17;16(2):280. doi: 10.3390/nu16020280 (PMC10818399; doi:10.3390/nu16020280)
Supplement: Supplementary file 1 [file nutrients-16-00280-s001.zip]

Archive with 2 entries (2 files):
- Supplementary File S1 questionnaire.pdf
- Supplementary File S2 figures amended.pdf
